# Supplementary material for: Inonotus hispidus Protects against Hyperlipidemia by Inhibiting Oxidative Stress and Inflammation through Nrf2/NF-κB Signaling in High Fat Diet Fed Mice
Source: Nutrients. 2022 Aug 24;14(17):3477. doi: 10.3390/nu14173477 (PMC9460493; doi:10.3390/nu14173477)
Supplement: Supplementary file 1 [file nutrients-14-03477-s001.zip]

Archive with 1 entries (1 files):
- nutrients-1859248-supplementary.pdf
